# Supplementary material for: Alpha-Glucosidase of Manduca sexta Is an Entry Factor for Daphnis nerii Cypovirus-23
Source: Viruses. 2026 Feb 28;18(3):293. doi: 10.3390/v18030293 (PMC13030620; doi:10.3390/v18030293)
Supplement: Supplementary file 1 [file viruses-18-00293-s001.zip]

Archive with 1 entries (1 files):
- Supplementary materials revised.pdf
